# Supplementary material for: Infection and Genomic Properties of Single- and Double-Stranded DNA Cellulophaga Phages
Source: Viruses. 2025 Mar 3;17(3):365. doi: 10.3390/v17030365 (PMC11946311; doi:10.3390/v17030365)
Supplement: Supplementary file 1 [file viruses-17-00365-s001.zip]

Archive with 2 entries (2 files):
- viruses-3507787-Supplementary Materials-to XML.pdf
- viruses-3507787_SupplDataset-to XML.xlsx
