# Supplementary material for: Infection and Genomic Properties of Single- and Double-Stranded DNA Cellulophaga Phages
Source: Viruses. 2025 Mar 3;17(3):365. doi: 10.3390/v17030365 (PMC11946311; doi:10.3390/v17030365)
Supplement: Supplementary file 1 [file viruses-17-00365-s001.zip › viruses-3507787_SupplDataset-to XML.xlsx]

## Sheet: Adsorption
	phi18:4 on Cba18															phi18:1 on Cba18
		Cell counts (cfu/ml)															Cell counts (cfu/ml)
Sample type	Time after phage addition (min)	Biological replicate 1	Biological replicate 2	Biological replicate 3	Average of biological replicates	Standard deviation of biological replicates				MOI					Sample type	Time after phage addition (min)	Biological replicate 1	Biological replicate 2	Biological replicate 3	Average of biological replicates	Standard deviation of biological replicates				MOI
Cells	Before phage addition	204500000	246000000	210000000	2.20167e+08	2.25407e+07				0.031567					Cells	Before phage addition	304000000	285500000	277500000	289000000	1.35923e+07				0.358708
		Total phages (pfu/ml)															Total phages (pfu/ml)
		Biological replicate 1	Biological replicate 2	Biological replicate 3	Average of biological relicates	Standard deviation of biological replicates											Biological replicate 1	Biological replicate 2	Biological replicate 3	Average of biological relicates	Standard deviation of biological replicates
Phages	0	5200000	8200000	7450000	6950000	1.56125e+06									Phages	0	120000000	88000000	103000000	1.03667e+08	1.60104e+07
Phages	16	7300000	10200000	10000000	9.16667e+06	1.61967e+06									Phages	16	115000000	82000000	118000000	105000000	1.9975e+07
Phages	31	11800000	12750000	9000000	1.11833e+07	1.94957e+06									Phages	31	108000000	84000000	100000000	9.73333e+07	1.22202e+07
		Free phages (pfu/ml)															Free phages (pfu/ml)
		Biological replicate 1	Biological replicate 2	Biological replicate 3	Average of biological relicates	Standard deviation of biological replicates		Remaining Rep1	Remaining Rep2	Remaining Rep3	Remaining Av	Stderr % remaining					Biological replicate 1	Biological replicate 2	Biological replicate 3	Average of biological relicates	Standard deviation of biological replicates		Remaining Rep1	Remaining Rep2	Remaining Rep3	Remaining Av	Stderr % remaining
Phages	0	4550000	8950000	4650000	6050000	2.51197e+06		1	1	1	1	0			Phages	0	120000000	107000000	98000000	1.08333e+08	1.10604e+07		1	1	1	1	0
Phages	3	2150000	5500000	4350000	4000000	1.7022e+06		0.472527	0.614525	0.935484	0.674179	0.136932			Phages	3	10150000	11000000	11500000	1.08833e+07	682520		0.0845833	0.102804	0.117347	0.101578	0.00947787
Phages	5	1550000	3650000	3700000	2.96667e+06	1.22712e+06		0.340659	0.407821	0.795699	0.514726	0.141818			Phages	5	3500000	4600000	3900000	4000000	556776		0.0291667	0.0429907	0.0397959	0.0373177	0.00417858
Phages	7	1265000	2325000	2140000	1910000	566193		0.278022	0.259777	0.460215	0.332671	0.0639891			Phages	7	1120000	1700000	1520000	1.44667e+06	296873		0.00933333	0.0158879	0.0155102	0.0135771	0.0021247
Phages	9	1000000	1195000	1165000	1120000	105000		0.21978	0.13352	0.250538	0.201279	0.0350239			Phages	9	1100000	1050000	1070000	1.07333e+06	25166.1		0.00916667	0.00981308	0.0109184	0.00996604	0.000511423
Phages	11	650000	945000	935000	843333	167506		0.142857	0.105587	0.201075	0.14984	0.0277854			Phages	11	890000	850000	885000	875000	21794.5		0.00741667	0.00794393	0.00903061	0.0081304	0.000475144
Phages	16	350000	605000	500000	485000	128160		0.0769231	0.0675978	0.107527	0.0840159	0.0120598			Phages	16	905000	820000	1110000	945000	149081		0.00754167	0.00766355	0.0113265	0.00884392	0.00124181
Phages	21	220000	165000	180000	188333	28431.2		0.0483516	0.0184358	0.0387097	0.0351657	0.0088159			Phages	21	700000	690000	720000	703333	15275.3		0.00583333	0.0064486	0.00734694	0.00654296	0.00043948
Phages	26	115000	90000	90000	98333.3	14433.8		0.0252747	0.0100559	0.0193548	0.0182285	0.00442926			Phages	26	770000	840000	880000	830000	55677.6		0.00641667	0.00785047	0.00897959	0.00774891	0.000741593
Phages	31	75000	75000	55000	68333.3	11547		0.0164835	0.00837989	0.011828	0.0122305	0.00234796			Phages	31	800000	690000	770000	753333	56862.4		0.00666667	0.0064486	0.00785714	0.0069908	0.00043772

## Sheet: One-steps
10 min after phage addition, samples were diluted 1000-fold
	phi18:4 on Cba18									phi18:1 on Cba18
		Cell counts (cfu/ml)									Cell counts (cfu/ml)
Sample type	Time after phage addition (min)	Biological replicate 1	Biological replicate 2	Biological replicate 3	Average of biological replicates	Standard deviation of biological replicates	MOI		Sample type	Time after phage addition (min)	Biological replicate 1	Biological replicate 2	Biological replicate 3	Average of biological replicates	Standard deviation of biological replicates		MOI
Cells	Before phage addition	123000000	150000000	142000000	1.38333e+08	1.38684e+07	0.0651807		Cells	Before phage addition	70000000	94500000	125000000	96500000	2.75545e+07		0.126598
		Total phages (pfu/ml)
		Biological replicate 1	Biological replicate 2	Biological replicate 3	Average of biological relicates	Standard deviation of biological replicates					Total phages (pfu/ml)
Phages	0	9050	8850	9150	9016.67	152.753					Biological replicate 1	Biological replicate 2	Biological replicate 3	Average of biological relicates	Standard deviation of biological replicates
Phages	10	13400	10850	10850	11700	1472.24			Phages	0	13100	11150	12400	12216.7	987.843
Phages	20	10100	10800	9800	10233.3	513.16			Phages	10	11000	12400	12750	12050	926.013
Phages	30	10450	8650	12100	10400	1725.54			Phages	20	14900	12400	16600	14633.3	2112.66
Phages	40	10850	9700	8900	9816.67	980.221			Phages	30	16050	14000	16650	15566.7	1389.54
Phages	47	9500	13200	10050	10916.7	1996.46			Phages	40	13800	13750	12100	13216.7	967.385
Phages	54	21000	25800	16950	21250	4430.29			Phages	47	13800	14550	13400	13916.7	583.809
Phages	61	33000	30000	32000	31666.7	1527.53			Phages	54	14600	11700	15850	14050	2128.97
Phages	68	50000	55000	64000	56333.3	7094.6			Phages	61	13000	13000	12200	12733.3	461.88
Phages	75	83500	100500	118500	100833	17502.4			Phages	75	35000	34000	17000	28666.7	10116
Phages	82	91000	90000	168500	116500	45036.1			Phages	82	65500	67500	115000	82666.7	28019.3
Phages	89	170000	160000	200000	176667	20816.7			Phages	89	156500	246500	243500	215500	51117.5
Phages	96	220000	220000	140000	193333	46188			Phages	96	550000	520000	640000	570000	62450
Phages	103	330000	240000	250000	273333	49328.8			Phages	103	860000	680000	720000	753333	94516.3
Phages	110	250000	240000	260000	250000	10000			Phages	110	1000000	1090000	810000	966667	142945
Phages	117	425000	320000	330000	358333	57951.1			Phages	117	890000	890000	920000	900000	17320.5
Phages	124	380000	320000	740000	480000	227156			Phages	124	1070000	805000	975000	950000	134257
Phages	131	410000	400000	440000	416667	20816.7			Phages	131	1065000	1025000	930000	1.00667e+06	69342.1
Phages	138	470000	460000	535000	488333	40722.6			Phages	138	940000	1140000	915000	998333	123322
Phages	145		700000	900000	800000	141421			Phages	145	1085000	1045000	1170000	1100000	63835.7
Phages	160	600000	1000000	1100000	900000	264575			Phages	155	1080000	1080000	1440000	1200000	207846
Phages	175	1500000	1700000	6300000	3.16667e+06	2.71539e+06			Phages	165	1200000	1165000	1190000	1185000	18027.8
									Phages	175	930000	1425000	1030000	1.12833e+06	261741
									Phages	185	1020000	865000	1450000	1.11167e+06	303081
		Free phages (pfu/ml)
		Biological replicate 1	Biological replicate 2	Biological replicate 3	Average of biological relicates	Standard deviation of biological replicates
Phages	0	800	1300	1000	1033.33	251.661					Free phages (pfu/ml)
Phages	10	1300	1400	900	1200	264.575					Biological replicate 1	Biological replicate 2	Biological replicate 3	Average of biological relicates	Standard deviation of biological replicates
Phages	20	1700	1600	900	1400	435.89			Phages	0	300	270	320	296.667	25.1661
Phages	30	1200	800	1300	1100	264.575			Phages	10	380	430	310	373.333	60.2771
Phages	40	1100	800	1100	1000	173.205			Phages	20	470	380	450	433.333	47.2582
Phages	47	1700	2600	1900	2066.67	472.582			Phages	30	520	500	370	463.333	81.4453
Phages	54	9450	9400	11850	10233.3	1400.3			Phages	40	460	300	350	370	81.8535
Phages	61	38000	38000	36000	37333.3	1154.7			Phages	47	500	430	450	460	36.0555
Phages	68	66500	70000	69000	68500	1802.78			Phages	54	510	410	440	453.333	51.316
Phages	75	115000	104500	103500	107667	6370.5			Phages	61	500	350	350	400	86.6025
Phages	82	157500	169500	194000	173667	18603.3			Phages	68	740	650	560	650	90
Phages	89	200000	160000	190000	183333	20816.7			Phages	75	3100	3340	4155	3531.67	552.999
Phages	96	240000	185000	210000	211667	27537.9			Phages	82	43500	41000	20500	35000	12619.4
Phages	103	305000	290000	265000	286667	20207.3			Phages	89	194500	156000	200000	183500	23973.9
Phages	110	310000	290000	375000	325000	44441			Phages	96	530000	560000	460000	516667	51316
Phages	117	325000	390000	320000	345000	39051.2			Phages	103	840000	770000	680000	763333	80208.1
Phages	124	335000	380000	345000	353333	23629.1			Phages	110	980000	1000000	1160000	1.04667e+06	98657.7
Phages	131	455000	550000	475000	493333	50083.3			Phages	117	1310000	1210000	990000	1170000	163707
Phages	138	510000	515000	415000	480000	56347.1			Phages	124	1125000	1330000	1110000	1.18833e+06	122916
Phages	145	765000	775000	565000	701667	118462			Phages	131	1250000	1215000	1180000	1215000	35000
Phages	160	1200000	1750000	1800000	1.58333e+06	332916			Phages	138	1160000	1365000	1240000	1255000	103320
Phages	175	1050000	2400000	1350000	1600000	708872			Phages	145	1400000	1080000	1080000	1.18667e+06	184752
									Phages	155	1400000	1020000	1030000	1150000	216564
									Phages	165	1145000	925000	1035000	1035000	110000
									Phages	175	1055000	1370000	1180000	1.20167e+06	158614
									Phages	185	1440000	1270000	1030000	1.24667e+06	205994

## Sheet: phi18_1_reannotation
Protein and domain annotations of phi18:1 from NCBI and various annotation tools. Differences (genes position, annotations) between the tools are highlighted with a yellow background.
Dram-v and pharokka/phold slightly predict different ORFs than NCBI (highlighted in yellow)
NCBI annotation					Dram-v annotation					Pharokka + Phold annotation							Interproscan domain annotation
Protein ID	Function	Start	Stop	Strand	Start	End	kegg_hit	viral_hit	vogdb_hits	Start	End	Strand	function	product	annotation_method	bitscore	Accession	Description	Domain coordinates	E-value
Phi18:1_gp01	DNA methylase	4	867	+	4	867	fli:Fleli_2226 DNA-methyltransferase Dcm	YP_008240915.1 DNA methylase [Cellulophaga phage phi18:1]	sp|P34877|MTSA_LACLC Type II methyltransferase M1.ScrFI; XhXp	867	4	-	other	DNA methyltransferase	foldseek	1988	PF00145 PF00145	C-5 cytosine-specific DNA methylase C-5 cytosine-specific DNA methylase	6-123 180-286	1.5E-26 6.5E-13
Phi18:1_gp02	putative DNA cytosine methyltransferase	919	1536	-	919	1536	aby:ABAYE1245 phage-like protein	YP_008240916.1 hypothetical protein Phi18:1_gp02 [Cellulophaga phage phi18:1]	REFSEQ hypothetical protein; Xu	1536	919	-	other	DNA methyltransferase	foldseek	1467
Phi18:1_gp03	hypothetical protein	1533	1697	-	1533	1697		YP_008240917.1 hypothetical protein Phi18:1_gp03 [Cellulophaga phage phi18:1]	REFSEQ hypothetical protein; Xu	1697	1533	-	unknown function	hypothetical protein	pharokka
Phi18:1_gp04	hypothetical protein	1694	1837	-	1694	1855		YP_008241320.1 hypothetical protein Phi17:1_gp4 [Cellulophaga phage phi17:1]	REFSEQ hypothetical protein; Xu	1855	1694	-	unknown function	hypothetical protein	pharokka
Phi18:1_gp05	hypothetical protein	1839	2012	-	1839	2012		YP_008240919.1 hypothetical protein Phi18:1_gp05 [Cellulophaga phage phi18:1]	REFSEQ hypothetical protein; Xu	2012	1839	-	unknown function	hypothetical protein	foldseek	214
Phi18:1_gp06	hypothetical protein	2140	2451	-	2140	2451		YP_008240920.1 hypothetical protein Phi18:1_gp06 [Cellulophaga phage phi18:1]		2445	2140	-	unknown function	hypothetical protein	none
Phi18:1_gp07	hypothetical protein	2539	2772	-	2539	2772		YP_008240921.1 hypothetical protein Phi18:1_gp07 [Cellulophaga phage phi18:1]	REFSEQ hypothetical protein; Xu	2772	2539	-	unknown function	hypothetical protein	pharokka
Phi18:1_gp08	putative AAA family ATPase	2772	4025	-	2772	4025	emi:Emin_0981 hypothetical protein	YP_008240922.1 hypothetical protein Phi18:1_gp08 [Cellulophaga phage phi18:1]		4025	2772	-	DNA, RNA and nucleotide metabolism	SbcC-like subunit of palindrome specific endonuclease	foldseek	689
Phi18:1_gp09	hypothetical protein	4099	4758	-	4099	4758		YP_008240923.1 hypothetical protein Phi18:1_gp09 [Cellulophaga phage phi18:1]		4758	4099	-	DNA, RNA and nucleotide metabolism	single strand DNA binding protein	foldseek	613
Phi18:1_gp10	hypothetical protein	4773	5078	-	4773	5078		YP_008240924.1 hypothetical protein Phi18:1_gp10 [Cellulophaga phage phi18:1]	REFSEQ hypothetical protein; Xu	5078	4773	-	unknown function	hypothetical protein	pharokka
Phi18:1_gp11	exonuclease, DNA polymerase III subunit epsilon	5121	5681	-	5121	5681	dps:DP1517 hypothetical protein	YP_008240925.1 exonuclease, DNA polymerase III subunit epsilon [Cellulophaga phage phi18:1]	sp|P04536|EXOD_BPT4 Exodeoxyribonuclease; Xu	5121	5681	+	DNA, RNA and nucleotide metabolism	DNA polymerase exonuclease subunit	foldseek	1189	PF00929	Exonuclease	7-170	1.7e-06
Phi18:1_gp12	helicase	5735	7216	+	5735	7216	rbi:RB2501_01415 helicase	YP_008240926.1 helicase [Cellulophaga phage phi18:1]	sp|P20703|UVSW_BPT4 ATP-dependent DNA helicase uvsW; Xh	5735	7216	+	DNA, RNA and nucleotide metabolism	DNA helicase	foldseek	3125	PF00271 PF04851	Helicase conserved C-terminal domain Type III restriction enzyme, res subunit	223-319 3-145	3.3E-7 2.9E-18
Phi18:1_gp13	hypothetical protein	7222	7545	+	7222	7545		YP_008240927.1 hypothetical protein Phi18:1_gp13 [Cellulophaga phage phi18:1]	REFSEQ hypothetical protein; Xu	7222	7545	+	unknown function	hypothetical protein	foldseek	564
Phi18:1_gp14	hypothetical protein	7548	7757	+	7548	7757		YP_008240928.1 hypothetical protein Phi18:1_gp14 [Cellulophaga phage phi18:1]	REFSEQ hypothetical protein; Xu	7548	7757	+	unknown function	hypothetical protein	pharokka
Phi18:1_gp15	hypothetical protein	7715	8143	+	7754	8143		YP_008240929.1 hypothetical protein Phi18:1_gp15 [Cellulophaga phage phi18:1]		7715	8143	+	DNA, RNA and nucleotide metabolism	endonuclease	foldseek	746
Phi18:1_gp16	hypothetical protein	8165	8392	+	8165	8392		YP_008240930.1 hypothetical protein Phi18:1_gp16 [Cellulophaga phage phi18:1]	REFSEQ hypothetical protein; Xu	8165	8392	+	unknown function	hypothetical protein	foldseek	304
Phi18:1_gp17	hypothetical protein	8385	8552	+	8385	8552		YP_008240931.1 hypothetical protein Phi18:1_gp17 [Cellulophaga phage phi18:1]	REFSEQ hypothetical protein; Xu	8385	8552	+	unknown function	hypothetical protein	none
Phi18:1_gp18	hypothetical protein	8542	8949	+	8542	8949		YP_008240932.1 hypothetical protein Phi18:1_gp18 [Cellulophaga phage phi18:1]	REFSEQ hypothetical protein; Xu	8542	8949	+	unknown function	hypothetical protein	foldseek	624
Phi18:1_gp19	hypothetical protein	8983	9162	+						8989	9162	+	unknown function	hypothetical protein	pharokka
Phi18:1_gp20	hypothetical protein	9180	9356	+	9180	9356		YP_008240934.1 hypothetical protein Phi18:1_gp20 [Cellulophaga phage phi18:1]	REFSEQ hypothetical protein; Xu	9180	9356	+	unknown function	hypothetical protein	pharokka
					9347	9445				9347	9445	+	unknown function	hypothetical protein	none
Phi18:1_gp21	DNA methylase	9442	10359	+	9442	10359	fli:Fleli_2226 DNA-methyltransferase Dcm	YP_008240935.1 DNA methylase [Cellulophaga phage phi18:1]	sp|P34877|MTSA_LACLC Type II methyltransferase M1.ScrFI; XhXp	9442	10359	+	other	DNA methyltransferase	foldseek	2100	PF00145	C-5 cytosine-specific DNA methylase	1-297	8.7e-32
Phi18:1_gp22	hypothetical protein	10356	10601	+	10356	10601		YP_008240936.1 hypothetical protein Phi18:1_gp22 [Cellulophaga phage phi18:1]	REFSEQ hypothetical protein; Xu	10356	10601	+	unknown function	hypothetical protein	pharokka
Phi18:1_gp23	VirE N-domain protein	10601	11506	+	10601	11506	bvu:BVU_2963 hypothetical protein	YP_008241000.1 VirE N-domain protein [Cellulophaga phage phi12:1]	REFSEQ VirE N-domain protein; Xu	10601	11506	+	DNA, RNA and nucleotide metabolism	DNA primase/helicase	foldseek	1246	PF08800	VirE N-terminal domain	65-182	3.2e-12
Phi18:1_gp24	hypothetical protein	11503	11745	+	11503	11745		YP_008240938.1 hypothetical protein Phi18:1_gp24 [Cellulophaga phage phi18:1]	REFSEQ hypothetical protein; Xu	11503	11745	+	unknown function	hypothetical protein	foldseek	458
Phi18:1_gp25	hypothetical protein	11717	12034	+	11717	12034		YP_008240939.1 hypothetical protein Phi18:1_gp25 [Cellulophaga phage phi18:1]	REFSEQ hypothetical protein; Xu	11717	12034	+	unknown function	hypothetical protein	foldseek	426
Phi18:1_gp26	virulance associated protein E, VirE	12094	13500	+	12094	13500	hhy:Halhy_4046 virulence-associated E family protein	YP_008241345.1 virulance associated protein E, VirE [Cellulophaga phage phi17:1]	REFSEQ virulence-associated E family protein; Xu	12094	13500	+	DNA, RNA and nucleotide metabolism	DNA helicase	foldseek	2964	PF05272	Virulence-associated protein E	175-354	2.8e-21
Phi18:1_gp27	hypothetical protein	13764	13895	+
Phi18:1_gp28	hypothetical protein	13967	14353	+	13967	14353		YP_008240942.1 hypothetical protein Phi18:1_gp28 [Cellulophaga phage phi18:1]	REFSEQ hypothetical protein; Xu	13967	14353	+	unknown function	hypothetical protein	foldseek	626
Phi18:1_gp29	VRR-NUC domain containing protein	14344	15108	+	14344	15108	pol:Bpro_4970 hypothetical protein	YP_008240943.1 VRR-NUC domain containing protein [Cellulophaga phage phi18:1]	sp|Q9T1Q4|VP44_BPAPS Putative nuclease p44; Xu	14344	15108	+	transcription regulation	anti-repressor Ant	foldseek	716	PF08774	VRR-NUC domain	61-153	1.4e-05
Phi18:1_gp30	hypothetical protein	15130	15369	+	15130	15369		YP_008240944.1 hypothetical protein Phi18:1_gp30 [Cellulophaga phage phi18:1]		15130	15369	+	unknown function	hypothetical protein	none
					15462	15560
Phi18:1_gp31	hypothetical protein	15569	15709	+						15569	15709	+	unknown function	hypothetical protein	none
Phi18:1_gp32	hypothetical protein	15743	16129	+	15743	16129	cdg:CDBI1_19293 hypothetical protein	YP_008240946.1 hypothetical protein Phi18:1_gp32 [Cellulophaga phage phi18:1]	REFSEQ hypothetical protein; Xu	15743	16129	+	unknown function	hypothetical protein	foldseek	632
Phi18:1_gp33	phage terminase small subunit	16175	16663	+	16175	16663	nmu:Nmul_A1464 hypothetical protein	YP_008240947.1 phage terminase small subunit [Cellulophaga phage phi18:1]		16175	16663	+	head and packaging	terminase small subunit	foldseek	907
Phi18:1_gp34	phage terminase large subunit	16667	18067	+	16667	18067	wri:WRi_006590 phage protein	YP_008240948.1 phage terminase large subunit [Cellulophaga phage phi18:1]	sp|P10310|TERL_BPT3 Terminase, large subunit; XhXr	16667	18067	+	head and packaging	terminase large subunit	foldseek	3078	PF04860	Phage portal protein	92-411	3.4e-46
Phi18:1_gp35	phage portal protein	18106	19509	+	18106	19509	cpi:Cpin_3880 portal protein	YP_008240949.1 phage portal protein [Cellulophaga phage phi18:1]	sp|Q6QGD5|PORTL_BPT5 Portal protein; XhXpXrXs	18106	19509	+	head and packaging	portal protein	foldseek	2768	PF04233	Phage Mu protein F like protein	139-261	2.3e-13
Phi18:1_gp36	phage minor capsid protein	19502	20332	+	19502	20332	sauc:CA347_1923 phage head morphogenesis , SPP1 gp7 family domain protein	YP_008240950.1 phage minor capsid protein [Cellulophaga phage phi18:1]	sp|P45918|YQBB_BACSU Uncharacterized protein YqbB; Xu	19502	20332	+	head and packaging	head morphogenesis	foldseek	1430
Phi18:1_gp37	hypothetical protein	20374	20604	+	20374	20604		YP_008240951.1 hypothetical protein Phi18:1_gp37 [Cellulophaga phage phi18:1]		20374	20604	+	unknown function	hypothetical protein	none
Phi18:1_gp38	hypothetical protein	20607	20903	+	20607	20903		YP_008240952.1 hypothetical protein Phi18:1_gp38 [Cellulophaga phage phi18:1]	REFSEQ hypothetical protein; Xu	20607	20903	+	unknown function	hypothetical protein	foldseek	447	PF13578	Methyltransferase domain	28-72	1.4e-07
Phi18:1_gp39	hypothetical protein	20896	21048	+						20896	21048	+	unknown function	hypothetical protein	pharokka		PF04765	Protein of unknown function (DUF616)	36-193	6.9e-08
Phi18:1_gp40	DNA methylase	21056	21523	+	21056	21523	apm:HIMB5_00006750 hypothetical protein	YP_008240954.1 DNA methylase [Cellulophaga phage phi18:1]	REFSEQ DNA methylase; Xu	21056	21523	+	other	DNA methyltransferase	foldseek	898
Phi18:1_gp41	putative glycosyltransferase	21505	22728	+	21505	22728	cpi:Cpin_3882 hypothetical protein	YP_008240955.1 putative glycosyltransferase [Cellulophaga phage phi18:1]	REFSEQ hypothetical protein; Xu	21505	22728	+	moron, auxiliary metabolic gene and host takeover	glycosyltransferase	foldseek	2744
Phi18:1_gp42	hypothetical protein	22735	23040	+	22735	23040		YP_008240956.1 hypothetical protein Phi18:1_gp42 [Cellulophaga phage phi18:1]		22735	23040	+	unknown function	hypothetical protein	none
Phi18:1_gp43	hypothetical protein	23018	23200	+	23018	23200		YP_008240957.1 hypothetical protein Phi18:1_gp43 [Cellulophaga phage phi18:1]	REFSEQ hypothetical protein; Xu	23018	23200	+	unknown function	hypothetical protein	pharokka
Phi18:1_gp44	hypothetical protein	23201	23368	+						23201	23368	+	unknown function	hypothetical protein	foldseek	274
Phi18:1_gp45	hypothetical protein	23365	23574	+	23365	23574		YP_008240959.1 hypothetical protein Phi18:1_gp45 [Cellulophaga phage phi18:1]	REFSEQ hypothetical protein; Xu	23365	23574	+	unknown function	hypothetical protein	foldseek	300
Phi18:1_gp46	hypothetical protein	23590	23892	+	23590	23892		YP_008240960.1 hypothetical protein Phi18:1_gp46 [Cellulophaga phage phi18:1]	REFSEQ hypothetical protein; Xu	23892	23590	-	unknown function	hypothetical protein	foldseek	391	PF05065	Phage capsid family	135-409	2.3e-28
Phi18:1_gp47	hypothetical protein	23889	24080	-	23889	24080		YP_008241363.1 hypothetical protein Phi17:1_gp47 [Cellulophaga phage phi17:1]	REFSEQ hypothetical protein; Xu	24080	23889	-	unknown function	hypothetical protein	pharokka		PF05135	Phage gp6-like head-tail connector protein	36-175	4.1e-07
Phi18:1_gp48	phage prohead protease protein	24178	24846	-	24184	24846	bxy:BXY_08400 Caudovirus prohead protease.	YP_008240962.1 phage prohead protease protein [Cellulophaga phage phi18:1]	sp|D3WAC4|PRO_BPLP2 Probable capsid maturation protease; XhXs	24184	24846	+	head and packaging	head maturation protease	foldseek	1259	PF05521	Phage head-tail joining protein	10-71	5e-06
Phi18:1_gp49	phage major capsid protein	24849	26093	+	24849	26093	cpi:Cpin_3892 hypothetical protein	YP_008240963.1 phage major capsid protein [Cellulophaga phage phi18:1]	sp|O64210|CAPSD_BPMD2 Probable major capsid protein gp17; Xs	24849	26093	+	head and packaging	major head protein	foldseek	2272	PF01391	Collagen triple helix repeat (20 copies)	40-86	1.7e-07
Phi18:1_gp50	head-tail connector protein	26163	26705	+	26163	26705		YP_008240964.1 head-tail connector protein [Cellulophaga phage phi18:1]	REFSEQ head-tail connector protein; Xu	26163	26705	+	connector	head-tail adaptor Ad1	foldseek	1001
Phi18:1_gp51	phage head-tail joining protein	26707	27108	+	26707	27108		YP_008240965.1 phage head-tail joining protein [Cellulophaga phage phi18:1]	sp|O48446|HCP16_BPSPP Head completion protein gp16; XpXrXs	26707	27108	+	connector	head closure Hc1	foldseek	919
Phi18:1_gp52	putative phage tail fiber	27114	28919	+	27114	28919		YP_008240966.1 putative phage tail fiber [Cellulophaga phage phi18:1]	REFSEQ putative phage tail fiber; Xu	27114	28919	+	tail	tail fiber protein	foldseek	3371	PF06199	Phage tail tube protein	4-140	2.4e-11
Phi18:1_gp53	putative phage tail component	28924	29337	+	28924	29337	fae:FAES_3988 phage protein, HK97 GP10 family	YP_008240967.1 putative phage tail component [Cellulophaga phage phi18:1]	REFSEQ HK97 gp10 family protein; Xu	28924	29337	+	connector	tail completion or Neck1 protein	foldseek	734
Phi18:1_gp54	hypothetical protein	29341	29778	+	29341	29778	cpi:Cpin_3897 hypothetical protein	YP_008241032.1 hypothetical protein Phi12:1_gp53 [Cellulophaga phage phi12:1]	REFSEQ hypothetical protein; Xu	29341	29778	+	connector	tail terminator	foldseek	496
Phi18:1_gp55	phage tail protein	29783	30217	+	29783	30217		YP_008240969.1 phage tail protein [Cellulophaga phage phi18:1]	sp|A9CRB8|TAIL_BPMR1 Putative tail protein; Xu	29783	30217	+	tail	major tail protein	foldseek	928
Phi18:1_gp56	hypothetical protein	30231	30650	+	30231	30650		YP_008240970.1 hypothetical protein Phi18:1_gp56 [Cellulophaga phage phi18:1]	REFSEQ hypothetical protein; Xu	30231	30650	+	unknown function	hypothetical protein	foldseek	661
Phi18:1_gp57	hypothetical protein	30610	30942	+	30610	30942		YP_008240971.1 hypothetical protein Phi18:1_gp57 [Cellulophaga phage phi18:1]	REFSEQ hypothetical protein; Xu	30610	30942	+	unknown function	hypothetical protein	foldseek	574
Phi18:1_gp58	putative tail length tape measure protein	30944	32707	+	30944	32707	bfr:BF2449 hypothetical protein	YP_008240972.1 putative tail length tape measure protein [Cellulophaga phage phi18:1]	REFSEQ putative tail length tape measure protein; Xu	30944	32707	+	tail	tail length tape measure protein	foldseek	2139
Phi18:1_gp59	structural protein	32710	35427	+	32710	35427		YP_008240973.1 structural protein [Cellulophaga phage phi18:1]	REFSEQ structural protein; Xu	32710	35427	+	head and packaging	virion structural protein	foldseek	3307
Phi18:1_gp60	structural protein	35429	36097	+	35429	36097		YP_008240974.1 structural protein [Cellulophaga phage phi18:1]		35429	36097	+	head and packaging	virion structural protein	foldseek	994
Phi18:1_gp61	structural protein	36100	37170	+	36100	37170		YP_008240975.1 structural protein [Cellulophaga phage phi18:1]	REFSEQ structural protein; Xu	36100	37170	+	tail	tail protein	foldseek	1765	PF01520	N-acetylmuramoyl-L-alanine amidase	5-173	9.4e-15
Phi18:1_gp62	hypothetical protein	37170	37610	+	37170	37610		YP_008240976.1 hypothetical protein Phi18:1_gp62 [Cellulophaga phage phi18:1]	REFSEQ hypothetical protein; Xu	37170	37610	+	unknown function	hypothetical protein	pharokka
Phi18:1_gp63	putative holin	37653	38204	+	37653	38204	rag:B739_1382 hypothetical protein	YP_008240977.1 putative holin [Cellulophaga phage phi18:1]	REFSEQ putative holin; Xu	37653	38204	+	lysis	holin	foldseek	897
Phi18:1_gp64	N-acetylmuramoyl-L-alanine amidase	38167	38709	+	38167	38709	wvi:Weevi_0233 cell wall hydrolase/autolysin; K01448 N-acetylmuramoyl-L-alanine amidase [EC:3.5.1.28]	YP_008240978.1 N-acetylmuramoyl-L-alanine amidase [Cellulophaga phage phi18:1]		38167	38709	+	lysis	endolysin	foldseek	1210
Phi18:1_gp65	hypothetical protein	38693	39124	+	38693	39124		YP_008240979.1 hypothetical protein Phi18:1_gp65 [Cellulophaga phage phi18:1]	REFSEQ hypothetical protein; Xu	38693	39124	+	unknown function	hypothetical protein	pharokka

## Sheet: phi18_4_reannotation
Protein and domain annotations of phi18:4 from NCBI and various annotation tools. Differences (genes position, annotations) between the tools are highlighted with a yellow background.
Dram-v and pharokka/phold predict different ORFs in the 1-205 region.
NCBI annotation					Dram-v annotation					Pharokka + Phold annotation							Interproscan domain annotation
Protein ID	Function	Start	Stop	Strand	Start	End	kegg_hit	viral_hit	vogdb_hits	Start	End	Strand	function	product	annotation_method	bitscore	Accession	Description	Domain coordinates	E-value
					1	108				1	108	+	unknown function	hypothetical protein	none
Phi18:4_gp1	hypothetical protein	83	205	+
Phi18:4_gp2	replication initiation factor	211	1347	+	211	1347	nii:Nit79A3_2000 replication initiation factor	YP_008242202.1 replication initiation factor [Cellulophaga phage phi12a:1]	REFSEQ replication initiation factor; Xu	211	1347	+	DNA, RNA and nucleotide metabolism	replication initiation protein	foldseek	2085	PF02486	Replication initiation factor	124-227	1.8E-7
Phi18:4_gp3	hypothetical protein	1344	1565	+	1344	1565		YP_008242203.1 hypothetical protein Phi12a:1_pg3 [Cellulophaga phage phi12a:1]	REFSEQ hypothetical protein; Xu	1344	1565	+	unknown function	hypothetical protein	foldseek	420
Phi18:4_gp4	structural protein	1664	2389	+	1664	2389		YP_008242204.1 structural protein [Cellulophaga phage phi12a:1]	REFSEQ structural protein; Xu	1664	2389	+	head and packaging	virion structural protein	foldseek	832
Phi18:4_gp5	structural protein	2394	2816	+	2394	2816		YP_008242205.1 structural protein [Cellulophaga phage phi12a:1]	REFSEQ structural protein; Xu	2394	2816	+	head and packaging	virion structural protein	foldseek	604
Phi18:4_gp6	structural protein	2773	3261	+	2773	3261		YP_008241488.1 structural protein [Cellulophaga phage phi12:2]	REFSEQ structural protein; Xu	2773	3261	+	head and packaging	virion structural protein	foldseek	566
Phi18:4_gp7	structural protein	3308	3466	+	3308	3466		YP_008242207.1 structural protein [Cellulophaga phage phi12a:1]	REFSEQ structural protein; Xu	3308	3466	+	head and packaging	virion structural protein	pharokka
Phi18:4_gp8	mannosyl-glycoprotein	3441	4001	+	3441	4001		YP_008242208.1 mannosyl-glycoprotein endo-beta-N-acetylglucosaminidase [Cellulophaga phage phi12a:1]	sp|Q9I4P4|FLGJ_PSEAE Peptidoglycan hydrolase FlgJ; Xh	3441	4001	+	lysis	endolysin	foldseek	957	PF01832	Mannosyl-glycoprotein endo-beta-N-acetylglucosaminidase	24-130	1.1E-11
Phi18:4_gp9	structural protein	3976	4392	+	3976	4392		YP_008242209.1 structural protein [Cellulophaga phage phi12a:1]	REFSEQ structural protein; Xu	3976	4392	+	head and packaging	virion structural protein	foldseek	777
Phi18:4_gp10	structural protein	4392	5060	+	4392	5060		YP_008242210.1 structural protein [Cellulophaga phage phi12a:1]	REFSEQ structural protein; Xu	4392	5060	+	head and packaging	virion structural protein	foldseek	966
Phi18:4_gp11	structural protein	5309	5680	+	5309	5680		YP_008242211.1 structural protein [Cellulophaga phage phi12a:1]	REFSEQ structural protein; Xu	5309	5680	+	head and packaging	virion structural protein	foldseek	442
Phi18:4_gp12	hypothetical protein	5681	6199	+	5681	6199		YP_008242212.1 hypothetical protein Phi12a:1_gp12 [Cellulophaga phage phi12a:1]	REFSEQ hypothetical protein; Xu	5681	6199	+	unknown function	hypothetical protein	foldseek	821
Phi18:4_gp13	structural protein	6196	6453	+	6196	6453		YP_008242213.1 structural protein [Cellulophaga phage phi12a:1]	REFSEQ structural protein; Xu	6196	6453	+	head and packaging	virion structural protein	foldseek	397
